# Supplementary material for: Effects of microsurface structure of bioactive nanoparticles on dentinal tubules as a dentin desensitizer
Source: PLoS One. 2020 Aug 19;15(8):e0237726. doi: 10.1371/journal.pone.0237726 (PMC7437925; doi:10.1371/journal.pone.0237726)
Supplement: S1 File — (TXT) [file pone.0237726.s001.TXT]

Sample
Comments
Filename	C:\XRD-Data\2019\profSYY\YKH\profKYI\DSNESM~1\DENSEB~1.RAW
Goniometer	Ultima IV
Attachment	MPA-ML4 (with gamma) for T.F.& std
Monochromater	Fixed Monochro.(U4)
ScanningMode	2Theta/Theta
ScanningType	Continuos Scanning
X-Ray	40kV/40mA
DivSlit	2/3deg.
DivH.L.Slit	10mm
SctSlit	2/3deg.
RecSlit	0.3mm
Monochro RS	?E?�|No Use
Start	5
Stop	65
Step	0.01
Speed	2
Offset	0
5	163.333
5.01	133.333
5.02	110
5.03	106.667
5.04	140
5.05	173.333
5.06	140
5.07	153.333
5.08	126.667
5.09	116.667
5.1	120
5.11	133.333
5.12	190
5.13	126.667
5.14	163.333
5.15	110
5.16	113.333
5.17	123.333
5.18	73.3333
5.19	110
5.2	150
5.21	136.667
5.22	133.333
5.23	166.667
5.24	136.667
5.25	103.333
5.26	140
5.27	133.333
5.28	130
5.29	123.333
5.3	130
5.31	116.667
5.32	180
5.33	140
5.34	106.667
5.35	173.333
5.36	113.333
5.37	113.333
5.38	113.333
5.39	116.667
5.4	123.333
5.41	113.333
5.42	130
5.43	116.667
5.44	116.667
5.45	133.333
5.46	156.667
5.47	116.667
5.48	110
5.49	110
5.5	83.3333
5.51	156.667
5.52	106.667
5.53	90
5.54	113.333
5.55	116.667
5.56	96.6667
5.57	123.333
5.58	130
5.59	106.667
5.6	113.333
5.61	126.667
5.62	113.333
5.63	106.667
5.64	130
5.65	93.3333
5.66	113.333
5.67	103.333
5.68	106.667
5.69	96.6667
5.7	120
5.71	110
5.72	140
5.73	103.333
5.74	100
5.75	100
5.76	116.667
5.77	126.667
5.78	116.667
5.79	143.333
5.8	73.3333
5.81	116.667
5.82	123.333
5.83	96.6667
5.84	140
5.85	133.333
5.86	70
5.87	153.333
5.88	113.333
5.89	120
5.9	76.6667
5.91	113.333
5.92	123.333
5.93	133.333
5.94	83.3333
5.95	90
5.96	133.333
5.97	106.667
5.98	103.333
5.99	110
6	126.667
6.01	86.6667
6.02	123.333
6.03	100
6.04	120
6.05	133.333
6.06	113.333
6.07	103.333
6.08	123.333
6.09	73.3333
6.1	120
6.11	120
6.12	110
6.13	143.333
6.14	126.667
6.15	83.3333
6.16	160
6.17	96.6667
6.18	126.667
6.19	76.6667
6.2	93.3333
6.21	126.667
6.22	93.3333
6.23	96.6667
6.24	90
6.25	113.333
6.26	76.6667
6.27	110
6.28	116.667
6.29	73.3333
6.3	93.3333
6.31	126.667
6.32	90
6.33	83.3333
6.34	116.667
6.35	96.6667
6.36	96.6667
6.37	126.667
6.38	110
6.39	90
6.4	103.333
6.41	103.333
6.42	73.3333
6.43	100
6.44	123.333
6.45	80
6.46	93.3333
6.47	96.6667
6.48	93.3333
6.49	106.667
6.5	80
6.51	76.6667
6.52	96.6667
6.53	100
6.54	106.667
6.55	90
6.56	86.6667
6.57	113.333
6.58	80
6.59	106.667
6.6	60
6.61	90
6.62	113.333
6.63	116.667
6.64	86.6667
6.65	120
6.66	106.667
6.67	116.667
6.68	60
6.69	106.667
6.7	83.3333
6.71	73.3333
6.72	73.3333
6.73	100
6.74	80
6.75	90
6.76	123.333
6.77	100
6.78	120
6.79	80
6.8	90
6.81	90
6.82	113.333
6.83	106.667
6.84	90
6.85	90
6.86	86.6667
6.87	93.3333
6.88	73.3333
6.89	96.6667
6.9	86.6667
6.91	83.3333
6.92	133.333
6.93	96.6667
6.94	130
6.95	90
6.96	73.3333
6.97	103.333
6.98	103.333
6.99	73.3333
7	103.333
7.01	73.3333
7.02	63.3333
7.03	70
7.04	113.333
7.05	126.667
7.06	66.6667
7.07	96.6667
7.08	140
7.09	93.3333
7.1	116.667
7.11	116.667
7.12	103.333
7.13	73.3333
7.14	100
7.15	80
7.16	73.3333
7.17	63.3333
7.18	80
7.19	106.667
7.2	110
7.21	120
7.22	110
7.23	86.6667
7.24	103.333
7.25	100
7.26	96.6667
7.27	96.6667
7.28	56.6667
7.29	46.6667
7.3	143.333
7.31	76.6667
7.32	113.333
7.33	80
7.34	86.6667
7.35	103.333
7.36	113.333
7.37	60
7.38	110
7.39	110
7.4	116.667
7.41	96.6667
7.42	100
7.43	80
7.44	96.6667
7.45	80
7.46	73.3333
7.47	106.667
7.48	83.3333
7.49	76.6667
7.5	110
7.51	130
7.52	90
7.53	73.3333
7.54	113.333
7.55	113.333
7.56	76.6667
7.57	96.6667
7.58	70
7.59	136.667
7.6	86.6667
7.61	96.6667
7.62	153.333
7.63	116.667
7.64	90
7.65	126.667
7.66	96.6667
7.67	70
7.68	83.3333
7.69	133.333
7.7	90
7.71	96.6667
7.72	86.6667
7.73	93.3333
7.74	106.667
7.75	73.3333
7.76	76.6667
7.77	96.6667
7.78	90
7.79	60
7.8	96.6667
7.81	116.667
7.82	90
7.83	86.6667
7.84	103.333
7.85	90
7.86	83.3333
7.87	106.667
7.88	86.6667
7.89	96.6667
7.9	106.667
7.91	106.667
7.92	56.6667
7.93	80
7.94	76.6667
7.95	103.333
7.96	100
7.97	76.6667
7.98	120
7.99	113.333
8	140
8.01	86.6667
8.02	70
8.03	116.667
8.04	93.3333
8.05	93.3333
8.06	76.6667
8.07	83.3333
8.08	73.3333
8.09	70
8.1	90
8.11	106.667
8.12	120
8.13	66.6667
8.14	96.6667
8.15	70
8.16	86.6667
8.17	96.6667
8.18	80
8.19	86.6667
8.2	83.3333
8.21	103.333
8.22	86.6667
8.23	83.3333
8.24	80
8.25	110
8.26	96.6667
8.27	96.6667
8.28	83.3333
8.29	126.667
8.3	86.6667
8.31	96.6667
8.32	106.667
8.33	113.333
8.34	73.3333
8.35	66.6667
8.36	73.3333
8.37	130
8.38	86.6667
8.39	93.3333
8.4	73.3333
8.41	113.333
8.42	76.6667
8.43	130
8.44	93.3333
8.45	96.6667
8.46	70
8.47	103.333
8.48	86.6667
8.49	103.333
8.5	116.667
8.51	110
8.52	136.667
8.53	86.6667
8.54	90
8.55	83.3333
8.56	96.6667
8.57	83.3333
8.58	103.333
8.59	80
8.6	76.6667
8.61	83.3333
8.62	146.667
8.63	90
8.64	103.333
8.65	86.6667
8.66	66.6667
8.67	90
8.68	123.333
8.69	96.6667
8.7	90
8.71	120
8.72	106.667
8.73	63.3333
8.74	103.333
8.75	120
8.76	90
8.77	90
8.78	106.667
8.79	126.667
8.8	80
8.81	83.3333
8.82	93.3333
8.83	116.667
8.84	83.3333
8.85	90
8.86	73.3333
8.87	96.6667
8.88	116.667
8.89	80
8.9	80
8.91	76.6667
8.92	106.667
8.93	130
8.94	70
8.95	83.3333
8.96	86.6667
8.97	66.6667
8.98	96.6667
8.99	90
9	100
9.01	96.6667
9.02	86.6667
9.03	83.3333
9.04	86.6667
9.05	93.3333
9.06	73.3333
9.07	110
9.08	80
9.09	103.333
9.1	53.3333
9.11	93.3333
9.12	116.667
9.13	110
9.14	90
9.15	93.3333
9.16	60
9.17	90
9.18	96.6667
9.19	90
9.2	83.3333
9.21	73.3333
9.22	63.3333
9.23	96.6667
9.24	106.667
9.25	96.6667
9.26	110
9.27	90
9.28	96.6667
9.29	66.6667
9.3	76.6667
9.31	96.6667
9.32	110
9.33	96.6667
9.34	110
9.35	63.3333
9.36	106.667
9.37	83.3333
9.38	76.6667
9.39	90
9.4	106.667
9.41	93.3333
9.42	103.333
9.43	120
9.44	93.3333
9.45	113.333
9.46	70
9.47	76.6667
9.48	93.3333
9.49	76.6667
9.5	116.667
9.51	93.3333
9.52	76.6667
9.53	103.333
9.54	70
9.55	90
9.56	73.3333
9.57	96.6667
9.58	116.667
9.59	83.3333
9.6	103.333
9.61	110
9.62	96.6667
9.63	83.3333
9.64	103.333
9.65	123.333
9.66	113.333
9.67	133.333
9.68	66.6667
9.69	106.667
9.7	100
9.71	83.3333
9.72	113.333
9.73	106.667
9.74	90
9.75	113.333
9.76	86.6667
9.77	86.6667
9.78	103.333
9.79	90
9.8	90
9.81	103.333
9.82	100
9.83	106.667
9.84	126.667
9.85	70
9.86	63.3333
9.87	96.6667
9.88	86.6667
9.89	93.3333
9.9	76.6667
9.91	90
9.92	96.6667
9.93	63.3333
9.94	116.667
9.95	60
9.96	110
9.97	66.6667
9.98	103.333
9.99	83.3333
10	103.333
10.01	83.3333
10.02	110
10.03	120
10.04	73.3333
10.05	126.667
10.06	93.3333
10.07	103.333
10.08	93.3333
10.09	76.6667
10.1	76.6667
10.11	130
10.12	83.3333
10.13	93.3333
10.14	103.333
10.15	103.333
10.16	123.333
10.17	66.6667
10.18	126.667
10.19	110
10.2	103.333
10.21	90
10.22	76.6667
10.23	90
10.24	90
10.25	66.6667
10.26	123.333
10.27	96.6667
10.28	100
10.29	110
10.3	83.3333
10.31	93.3333
10.32	73.3333
10.33	90
10.34	93.3333
10.35	83.3333
10.36	93.3333
10.37	90
10.38	80
10.39	136.667
10.4	113.333
10.41	93.3333
10.42	113.333
10.43	83.3333
10.44	83.3333
10.45	76.6667
10.46	103.333
10.47	93.3333
10.48	80
10.49	133.333
10.5	93.3333
10.51	73.3333
10.52	110
10.53	86.6667
10.54	86.6667
10.55	110
10.56	73.3333
10.57	66.6667
10.58	96.6667
10.59	73.3333
10.6	120
10.61	80
10.62	80
10.63	110
10.64	93.3333
10.65	150
10.66	83.3333
10.67	80
10.68	56.6667
10.69	110
10.7	73.3333
10.71	90
10.72	96.6667
10.73	110
10.74	103.333
10.75	86.6667
10.76	100
10.77	106.667
10.78	100
10.79	100
10.8	116.667
10.81	76.6667
10.82	96.6667
10.83	96.6667
10.84	76.6667
10.85	93.3333
10.86	70
10.87	80
10.88	80
10.89	116.667
10.9	136.667
10.91	90
10.92	66.6667
10.93	83.3333
10.94	116.667
10.95	90
10.96	100
10.97	93.3333
10.98	130
10.99	66.6667
11	86.6667
11.01	76.6667
11.02	116.667
11.03	116.667
11.04	96.6667
11.05	126.667
11.06	83.3333
11.07	116.667
11.08	123.333
11.09	110
11.1	86.6667
11.11	100
11.12	133.333
11.13	130
11.14	136.667
11.15	110
11.16	70
11.17	123.333
11.18	106.667
11.19	60
11.2	73.3333
11.21	90
11.22	100
11.23	103.333
11.24	116.667
11.25	90
11.26	76.6667
11.27	116.667
11.28	110
11.29	90
11.3	90
11.31	100
11.32	83.3333
11.33	116.667
11.34	96.6667
11.35	93.3333
11.36	96.6667
11.37	106.667
11.38	113.333
11.39	120
11.4	100
11.41	106.667
11.42	123.333
11.43	106.667
11.44	66.6667
11.45	106.667
11.46	123.333
11.47	100
11.48	126.667
11.49	73.3333
11.5	100
11.51	116.667
11.52	103.333
11.53	110
11.54	130
11.55	73.3333
11.56	86.6667
11.57	100
11.58	110
11.59	93.3333
11.6	96.6667
11.61	120
11.62	100
11.63	120
11.64	123.333
11.65	86.6667
11.66	110
11.67	136.667
11.68	76.6667
11.69	100
11.7	120
11.71	83.3333
11.72	106.667
11.73	100
11.74	103.333
11.75	123.333
11.76	106.667
11.77	106.667
11.78	93.3333
11.79	96.6667
11.8	130
11.81	93.3333
11.82	103.333
11.83	86.6667
11.84	103.333
11.85	106.667
11.86	76.6667
11.87	113.333
11.88	90
11.89	113.333
11.9	116.667
11.91	73.3333
11.92	100
11.93	96.6667
11.94	120
11.95	106.667
11.96	113.333
11.97	100
11.98	96.6667
11.99	90
12	113.333
12.01	83.3333
12.02	96.6667
12.03	103.333
12.04	120
12.05	83.3333
12.06	103.333
12.07	136.667
12.08	66.6667
12.09	110
12.1	100
12.11	76.6667
12.12	80
12.13	133.333
12.14	100
12.15	100
12.16	103.333
12.17	110
12.18	110
12.19	96.6667
12.2	110
12.21	90
12.22	110
12.23	90
12.24	96.6667
12.25	83.3333
12.26	96.6667
12.27	100
12.28	110
12.29	96.6667
12.3	86.6667
12.31	110
12.32	110
12.33	80
12.34	93.3333
12.35	96.6667
12.36	133.333
12.37	113.333
12.38	106.667
12.39	136.667
12.4	106.667
12.41	120
12.42	133.333
12.43	73.3333
12.44	103.333
12.45	86.6667
12.46	113.333
12.47	90
12.48	146.667
12.49	133.333
12.5	113.333
12.51	80
12.52	156.667
12.53	120
12.54	100
12.55	120
12.56	116.667
12.57	86.6667
12.58	113.333
12.59	96.6667
12.6	113.333
12.61	100
12.62	130
12.63	106.667
12.64	83.3333
12.65	103.333
12.66	100
12.67	100
12.68	100
12.69	110
12.7	123.333
12.71	106.667
12.72	63.3333
12.73	100
12.74	126.667
12.75	120
12.76	146.667
12.77	83.3333
12.78	80
12.79	66.6667
12.8	90
12.81	86.6667
12.82	123.333
12.83	93.3333
12.84	100
12.85	133.333
12.86	100
12.87	100
12.88	103.333
12.89	126.667
12.9	86.6667
12.91	116.667
12.92	110
12.93	110
12.94	116.667
12.95	86.6667
12.96	93.3333
12.97	100
12.98	100
12.99	113.333
13	96.6667
13.01	93.3333
13.02	106.667
13.03	90
13.04	113.333
13.05	110
13.06	63.3333
13.07	93.3333
13.08	76.6667
13.09	146.667
13.1	113.333
13.11	103.333
13.12	143.333
13.13	136.667
13.14	100
13.15	120
13.16	103.333
13.17	93.3333
13.18	110
13.19	106.667
13.2	110
13.21	110
13.22	113.333
13.23	106.667
13.24	123.333
13.25	126.667
13.26	113.333
13.27	126.667
13.28	110
13.29	120
13.3	93.3333
13.31	96.6667
13.32	123.333
13.33	130
13.34	106.667
13.35	123.333
13.36	126.667
13.37	120
13.38	133.333
13.39	156.667
13.4	90
13.41	76.6667
13.42	113.333
13.43	106.667
13.44	126.667
13.45	93.3333
13.46	93.3333
13.47	110
13.48	116.667
13.49	96.6667
13.5	106.667
13.51	100
13.52	126.667
13.53	106.667
13.54	116.667
13.55	96.6667
13.56	96.6667
13.57	110
13.58	146.667
13.59	106.667
13.6	126.667
13.61	136.667
13.62	146.667
13.63	100
13.64	113.333
13.65	110
13.66	103.333
13.67	93.3333
13.68	70
13.69	140
13.7	93.3333
13.71	113.333
13.72	130
13.73	126.667
13.74	76.6667
13.75	143.333
13.76	90
13.77	130
13.78	150
13.79	126.667
13.8	116.667
13.81	126.667
13.82	113.333
13.83	93.3333
13.84	106.667
13.85	100
13.86	100
13.87	133.333
13.88	103.333
13.89	103.333
13.9	103.333
13.91	110
13.92	130
13.93	110
13.94	93.3333
13.95	100
13.96	106.667
13.97	120
13.98	86.6667
13.99	136.667
14	110
14.01	103.333
14.02	120
14.03	70
14.04	113.333
14.05	93.3333
14.06	143.333
14.07	123.333
14.08	53.3333
14.09	113.333
14.1	153.333
14.11	96.6667
14.12	106.667
14.13	93.3333
14.14	123.333
14.15	136.667
14.16	93.3333
14.17	90
14.18	126.667
14.19	93.3333
14.2	110
14.21	103.333
14.22	103.333
14.23	130
14.24	170
14.25	130
14.26	103.333
14.27	120
14.28	113.333
14.29	110
14.3	103.333
14.31	130
14.32	110
14.33	133.333
14.34	120
14.35	130
14.36	156.667
14.37	116.667
14.38	176.667
14.39	130
14.4	106.667
14.41	133.333
14.42	136.667
14.43	103.333
14.44	100
14.45	100
14.46	120
14.47	113.333
14.48	120
14.49	113.333
14.5	110
14.51	110
14.52	150
14.53	176.667
14.54	113.333
14.55	120
14.56	103.333
14.57	103.333
14.58	173.333
14.59	156.667
14.6	110
14.61	136.667
14.62	166.667
14.63	116.667
14.64	110
14.65	160
14.66	130
14.67	133.333
14.68	136.667
14.69	126.667
14.7	133.333
14.71	140
14.72	126.667
14.73	113.333
14.74	90
14.75	143.333
14.76	133.333
14.77	126.667
14.78	113.333
14.79	113.333
14.8	106.667
14.81	123.333
14.82	120
14.83	153.333
14.84	123.333
14.85	166.667
14.86	130
14.87	110
14.88	110
14.89	126.667
14.9	76.6667
14.91	153.333
14.92	90
14.93	126.667
14.94	150
14.95	136.667
14.96	150
14.97	113.333
14.98	143.333
14.99	113.333
15	136.667
15.01	136.667
15.02	146.667
15.03	110
15.04	133.333
15.05	120
15.06	150
15.07	176.667
15.08	120
15.09	143.333
15.1	113.333
15.11	90
15.12	140
15.13	116.667
15.14	146.667
15.15	110
15.16	140
15.17	93.3333
15.18	150
15.19	143.333
15.2	133.333
15.21	136.667
15.22	130
15.23	116.667
15.24	130
15.25	140
15.26	120
15.27	160
15.28	150
15.29	136.667
15.3	123.333
15.31	170
15.32	150
15.33	170
15.34	140
15.35	143.333
15.36	123.333
15.37	140
15.38	146.667
15.39	103.333
15.4	146.667
15.41	143.333
15.42	123.333
15.43	96.6667
15.44	150
15.45	100
15.46	160
15.47	126.667
15.48	96.6667
15.49	156.667
15.5	150
15.51	123.333
15.52	160
15.53	140
15.54	160
15.55	146.667
15.56	83.3333
15.57	136.667
15.58	130
15.59	133.333
15.6	143.333
15.61	146.667
15.62	126.667
15.63	143.333
15.64	130
15.65	140
15.66	150
15.67	150
15.68	153.333
15.69	136.667
15.7	120
15.71	140
15.72	140
15.73	156.667
15.74	153.333
15.75	180
15.76	150
15.77	110
15.78	173.333
15.79	130
15.8	126.667
15.81	116.667
15.82	163.333
15.83	136.667
15.84	143.333
15.85	120
15.86	130
15.87	126.667
15.88	90
15.89	153.333
15.9	160
15.91	150
15.92	153.333
15.93	136.667
15.94	146.667
15.95	93.3333
15.96	143.333
15.97	173.333
15.98	143.333
15.99	150
16	130
16.01	166.667
16.02	130
16.03	130
16.04	133.333
16.05	153.333
16.06	153.333
16.07	116.667
16.08	136.667
16.09	110
16.1	133.333
16.11	143.333
16.12	206.667
16.13	146.667
16.14	100
16.15	123.333
16.16	103.333
16.17	120
16.18	156.667
16.19	136.667
16.2	163.333
16.21	123.333
16.22	116.667
16.23	160
16.24	143.333
16.25	133.333
16.26	150
16.27	206.667
16.28	123.333
16.29	116.667
16.3	140
16.31	156.667
16.32	173.333
16.33	130
16.34	116.667
16.35	143.333
16.36	160
16.37	193.333
16.38	160
16.39	150
16.4	176.667
16.41	140
16.42	193.333
16.43	170
16.44	186.667
16.45	136.667
16.46	136.667
16.47	163.333
16.48	173.333
16.49	140
16.5	136.667
16.51	133.333
16.52	160
16.53	196.667
16.54	170
16.55	133.333
16.56	170
16.57	156.667
16.58	166.667
16.59	183.333
16.6	200
16.61	173.333
16.62	160
16.63	173.333
16.64	166.667
16.65	146.667
16.66	143.333
16.67	163.333
16.68	126.667
16.69	163.333
16.7	150
16.71	190
16.72	186.667
16.73	206.667
16.74	146.667
16.75	160
16.76	190
16.77	120
16.78	186.667
16.79	163.333
16.8	163.333
16.81	136.667
16.82	176.667
16.83	163.333
16.84	206.667
16.85	100
16.86	166.667
16.87	136.667
16.88	183.333
16.89	113.333
16.9	170
16.91	190
16.92	143.333
16.93	186.667
16.94	190
16.95	166.667
16.96	210
16.97	213.333
16.98	100
16.99	136.667
17	163.333
17.01	186.667
17.02	176.667
17.03	143.333
17.04	203.333
17.05	166.667
17.06	160
17.07	183.333
17.08	166.667
17.09	186.667
17.1	160
17.11	160
17.12	123.333
17.13	140
17.14	226.667
17.15	203.333
17.16	180
17.17	196.667
17.18	176.667
17.19	143.333
17.2	150
17.21	223.333
17.22	180
17.23	146.667
17.24	210
17.25	193.333
17.26	170
17.27	183.333
17.28	190
17.29	193.333
17.3	136.667
17.31	190
17.32	176.667
17.33	163.333
17.34	196.667
17.35	166.667
17.36	180
17.37	180
17.38	170
17.39	153.333
17.4	126.667
17.41	133.333
17.42	133.333
17.43	243.333
17.44	130
17.45	173.333
17.46	173.333
17.47	186.667
17.48	163.333
17.49	146.667
17.5	160
17.51	193.333
17.52	190
17.53	143.333
17.54	183.333
17.55	173.333
17.56	183.333
17.57	160
17.58	190
17.59	203.333
17.6	143.333
17.61	170
17.62	190
17.63	163.333
17.64	223.333
17.65	216.667
17.66	200
17.67	193.333
17.68	163.333
17.69	216.667
17.7	163.333
17.71	163.333
17.72	143.333
17.73	213.333
17.74	180
17.75	200
17.76	186.667
17.77	210
17.78	160
17.79	160
17.8	170
17.81	213.333
17.82	203.333
17.83	210
17.84	150
17.85	156.667
17.86	173.333
17.87	196.667
17.88	180
17.89	170
17.9	176.667
17.91	196.667
17.92	226.667
17.93	223.333
17.94	203.333
17.95	153.333
17.96	213.333
17.97	173.333
17.98	203.333
17.99	186.667
18	186.667
18.01	176.667
18.02	160
18.03	193.333
18.04	223.333
18.05	183.333
18.06	186.667
18.07	180
18.08	176.667
18.09	203.333
18.1	173.333
18.11	170
18.12	160
18.13	250
18.14	180
18.15	200
18.16	216.667
18.17	200
18.18	230
18.19	186.667
18.2	196.667
18.21	180
18.22	156.667
18.23	176.667
18.24	200
18.25	203.333
18.26	203.333
18.27	186.667
18.28	203.333
18.29	226.667
18.3	226.667
18.31	236.667
18.32	206.667
18.33	216.667
18.34	240
18.35	186.667
18.36	210
18.37	196.667
18.38	200
18.39	203.333
18.4	193.333
18.41	216.667
18.42	250
18.43	240
18.44	196.667
18.45	220
18.46	173.333
18.47	233.333
18.48	166.667
18.49	220
18.5	196.667
18.51	186.667
18.52	223.333
18.53	230
18.54	263.333
18.55	230
18.56	196.667
18.57	153.333
18.58	230
18.59	200
18.6	216.667
18.61	240
18.62	183.333
18.63	213.333
18.64	220
18.65	196.667
18.66	200
18.67	233.333
18.68	226.667
18.69	220
18.7	216.667
18.71	190
18.72	226.667
18.73	210
18.74	276.667
18.75	176.667
18.76	233.333
18.77	216.667
18.78	226.667
18.79	200
18.8	216.667
18.81	203.333
18.82	170
18.83	223.333
18.84	260
18.85	223.333
18.86	233.333
18.87	266.667
18.88	193.333
18.89	173.333
18.9	236.667
18.91	190
18.92	250
18.93	230
18.94	253.333
18.95	233.333
18.96	226.667
18.97	223.333
18.98	213.333
18.99	243.333
19	206.667
19.01	230
19.02	223.333
19.03	226.667
19.04	173.333
19.05	220
19.06	223.333
19.07	230
19.08	193.333
19.09	196.667
19.1	233.333
19.11	243.333
19.12	240
19.13	226.667
19.14	220
19.15	230
19.16	206.667
19.17	276.667
19.18	240
19.19	200
19.2	233.333
19.21	216.667
19.22	250
19.23	280
19.24	256.667
19.25	260
19.26	223.333
19.27	270
19.28	220
19.29	246.667
19.3	193.333
19.31	270
19.32	176.667
19.33	186.667
19.34	230
19.35	246.667
19.36	210
19.37	253.333
19.38	220
19.39	236.667
19.4	243.333
19.41	240
19.42	236.667
19.43	223.333
19.44	276.667
19.45	223.333
19.46	156.667
19.47	300
19.48	196.667
19.49	230
19.5	303.333
19.51	250
19.52	183.333
19.53	253.333
19.54	260
19.55	196.667
19.56	190
19.57	240
19.58	236.667
19.59	220
19.6	250
19.61	246.667
19.62	223.333
19.63	250
19.64	203.333
19.65	223.333
19.66	253.333
19.67	220
19.68	270
19.69	250
19.7	236.667
19.71	266.667
19.72	203.333
19.73	256.667
19.74	210
19.75	236.667
19.76	270
19.77	226.667
19.78	306.667
19.79	280
19.8	250
19.81	253.333
19.82	243.333
19.83	336.667
19.84	250
19.85	300
19.86	260
19.87	233.333
19.88	203.333
19.89	223.333
19.9	280
19.91	286.667
19.92	276.667
19.93	230
19.94	273.333
19.95	243.333
19.96	283.333
19.97	203.333
19.98	220
19.99	233.333
20	213.333
20.01	280
20.02	256.667
20.03	260
20.04	306.667
20.05	280
20.06	283.333
20.07	226.667
20.08	280
20.09	233.333
20.1	303.333
20.11	230
20.12	206.667
20.13	243.333
20.14	266.667
20.15	236.667
20.16	246.667
20.17	206.667
20.18	253.333
20.19	260
20.2	276.667
20.21	253.333
20.22	230
20.23	233.333
20.24	250
20.25	290
20.26	283.333
20.27	250
20.28	263.333
20.29	290
20.3	253.333
20.31	226.667
20.32	270
20.33	243.333
20.34	283.333
20.35	253.333
20.36	250
20.37	210
20.38	303.333
20.39	233.333
20.4	240
20.41	320
20.42	323.333
20.43	303.333
20.44	253.333
20.45	303.333
20.46	256.667
20.47	243.333
20.48	246.667
20.49	226.667
20.5	280
20.51	250
20.52	270
20.53	283.333
20.54	233.333
20.55	206.667
20.56	236.667
20.57	303.333
20.58	216.667
20.59	293.333
20.6	280
20.61	266.667
20.62	270
20.63	243.333
20.64	273.333
20.65	260
20.66	240
20.67	233.333
20.68	290
20.69	250
20.7	230
20.71	280
20.72	253.333
20.73	280
20.74	330
20.75	233.333
20.76	273.333
20.77	300
20.78	293.333
20.79	273.333
20.8	293.333
20.81	233.333
20.82	300
20.83	183.333
20.84	313.333
20.85	260
20.86	273.333
20.87	306.667
20.88	286.667
20.89	263.333
20.9	300
20.91	313.333
20.92	243.333
20.93	286.667
20.94	280
20.95	273.333
20.96	276.667
20.97	256.667
20.98	233.333
20.99	300
21	236.667
21.01	253.333
21.02	326.667
21.03	303.333
21.04	273.333
21.05	270
21.06	293.333
21.07	276.667
21.08	273.333
21.09	303.333
21.1	276.667
21.11	210
21.12	330
21.13	250
21.14	266.667
21.15	306.667
21.16	276.667
21.17	323.333
21.18	286.667
21.19	290
21.2	240
21.21	290
21.22	276.667
21.23	270
21.24	330
21.25	253.333
21.26	293.333
21.27	296.667
21.28	316.667
21.29	290
21.3	253.333
21.31	310
21.32	310
21.33	316.667
21.34	240
21.35	283.333
21.36	320
21.37	276.667
21.38	316.667
21.39	263.333
21.4	296.667
21.41	306.667
21.42	200
21.43	256.667
21.44	276.667
21.45	273.333
21.46	310
21.47	286.667
21.48	263.333
21.49	323.333
21.5	300
21.51	326.667
21.52	270
21.53	293.333
21.54	283.333
21.55	276.667
21.56	323.333
21.57	316.667
21.58	263.333
21.59	276.667
21.6	280
21.61	226.667
21.62	280
21.63	283.333
21.64	293.333
21.65	260
21.66	253.333
21.67	283.333
21.68	253.333
21.69	326.667
21.7	290
21.71	240
21.72	266.667
21.73	303.333
21.74	250
21.75	263.333
21.76	223.333
21.77	270
21.78	240
21.79	293.333
21.8	266.667
21.81	293.333
21.82	390
21.83	323.333
21.84	296.667
21.85	236.667
21.86	326.667
21.87	346.667
21.88	303.333
21.89	323.333
21.9	273.333
21.91	303.333
21.92	313.333
21.93	280
21.94	230
21.95	310
21.96	273.333
21.97	250
21.98	300
21.99	263.333
22	336.667
22.01	236.667
22.02	286.667
22.03	296.667
22.04	290
22.05	316.667
22.06	276.667
22.07	230
22.08	280
22.09	263.333
22.1	290
22.11	236.667
22.12	223.333
22.13	316.667
22.14	283.333
22.15	293.333
22.16	210
22.17	296.667
22.18	280
22.19	286.667
22.2	270
22.21	276.667
22.22	273.333
22.23	216.667
22.24	286.667
22.25	270
22.26	276.667
22.27	296.667
22.28	263.333
22.29	220
22.3	333.333
22.31	320
22.32	300
22.33	383.333
22.34	270
22.35	303.333
22.36	263.333
22.37	260
22.38	316.667
22.39	246.667
22.4	283.333
22.41	273.333
22.42	306.667
22.43	266.667
22.44	223.333
22.45	313.333
22.46	320
22.47	303.333
22.48	276.667
22.49	250
22.5	250
22.51	236.667
22.52	270
22.53	240
22.54	306.667
22.55	353.333
22.56	276.667
22.57	290
22.58	260
22.59	320
22.6	293.333
22.61	316.667
22.62	306.667
22.63	300
22.64	310
22.65	300
22.66	316.667
22.67	276.667
22.68	310
22.69	290
22.7	296.667
22.71	330
22.72	323.333
22.73	283.333
22.74	283.333
22.75	300
22.76	250
22.77	246.667
22.78	306.667
22.79	310
22.8	296.667
22.81	310
22.82	263.333
22.83	263.333
22.84	276.667
22.85	276.667
22.86	276.667
22.87	300
22.88	280
22.89	250
22.9	260
22.91	240
22.92	290
22.93	313.333
22.94	346.667
22.95	310
22.96	333.333
22.97	270
22.98	253.333
22.99	380
23	243.333
23.01	313.333
23.02	303.333
23.03	263.333
23.04	270
23.05	316.667
23.06	263.333
23.07	260
23.08	323.333
23.09	306.667
23.1	306.667
23.11	300
23.12	263.333
23.13	243.333
23.14	333.333
23.15	226.667
23.16	263.333
23.17	270
23.18	276.667
23.19	276.667
23.2	306.667
23.21	290
23.22	286.667
23.23	296.667
23.24	270
23.25	296.667
23.26	290
23.27	266.667
23.28	273.333
23.29	273.333
23.3	250
23.31	240
23.32	290
23.33	256.667
23.34	253.333
23.35	296.667
23.36	200
23.37	256.667
23.38	290
23.39	270
23.4	300
23.41	283.333
23.42	286.667
23.43	293.333
23.44	320
23.45	290
23.46	283.333
23.47	303.333
23.48	313.333
23.49	300
23.5	263.333
23.51	210
23.52	253.333
23.53	206.667
23.54	266.667
23.55	286.667
23.56	280
23.57	263.333
23.58	303.333
23.59	216.667
23.6	343.333
23.61	300
23.62	256.667
23.63	256.667
23.64	233.333
23.65	286.667
23.66	290
23.67	296.667
23.68	280
23.69	240
23.7	216.667
23.71	273.333
23.72	256.667
23.73	236.667
23.74	323.333
23.75	250
23.76	266.667
23.77	280
23.78	266.667
23.79	236.667
23.8	260
23.81	236.667
23.82	276.667
23.83	260
23.84	303.333
23.85	273.333
23.86	236.667
23.87	326.667
23.88	273.333
23.89	263.333
23.9	253.333
23.91	253.333
23.92	290
23.93	276.667
23.94	246.667
23.95	320
23.96	226.667
23.97	270
23.98	303.333
23.99	246.667
24	183.333
24.01	220
24.02	266.667
24.03	240
24.04	220
24.05	256.667
24.06	270
24.07	246.667
24.08	233.333
24.09	243.333
24.1	250
24.11	220
24.12	266.667
24.13	283.333
24.14	226.667
24.15	230
24.16	250
24.17	280
24.18	240
24.19	290
24.2	243.333
24.21	246.667
24.22	246.667
24.23	246.667
24.24	200
24.25	206.667
24.26	266.667
24.27	250
24.28	240
24.29	243.333
24.3	220
24.31	253.333
24.32	240
24.33	273.333
24.34	253.333
24.35	273.333
24.36	236.667
24.37	226.667
24.38	193.333
24.39	246.667
24.4	240
24.41	240
24.42	243.333
24.43	260
24.44	203.333
24.45	266.667
24.46	216.667
24.47	233.333
24.48	243.333
24.49	283.333
24.5	206.667
24.51	233.333
24.52	226.667
24.53	253.333
24.54	223.333
24.55	200
24.56	263.333
24.57	270
24.58	260
24.59	296.667
24.6	233.333
24.61	233.333
24.62	210
24.63	233.333
24.64	303.333
24.65	253.333
24.66	250
24.67	220
24.68	270
24.69	206.667
24.7	193.333
24.71	226.667
24.72	246.667
24.73	273.333
24.74	200
24.75	253.333
24.76	210
24.77	246.667
24.78	200
24.79	266.667
24.8	200
[truncated: 4,020 more rows]
