# Supplementary material for: Effects of microsurface structure of bioactive nanoparticles on dentinal tubules as a dentin desensitizer
Source: PLoS One. 2020 Aug 19;15(8):e0237726. doi: 10.1371/journal.pone.0237726 (PMC7437925; doi:10.1371/journal.pone.0237726)
Supplement: S2 File — (TXT) [file pone.0237726.s002.TXT]

Sample
Comments
Filename	C:\XRD-Data\2019\profSYY\YKH\profKYI\DSNESM~1\BGN.raw
Goniometer	Ultima IV
Attachment	MPA-ML4 (with gamma) for T.F.& std
Monochromater	Fixed Monochro.(U4)
ScanningMode	2Theta/Theta
ScanningType	Continuos Scanning
X-Ray	40kV/40mA
DivSlit	2/3deg.
DivH.L.Slit	10mm
SctSlit	2/3deg.
RecSlit	0.3mm
Monochro RS	?E?�|No Use
Start	5
Stop	65
Step	0.01
Speed	2
Offset	0
5	133.333
5.01	113.333
5.02	130
5.03	133.333
5.04	150
5.05	83.3333
5.06	176.667
5.07	120
5.08	133.333
5.09	116.667
5.1	103.333
5.11	96.6667
5.12	113.333
5.13	173.333
5.14	160
5.15	126.667
5.16	150
5.17	90
5.18	93.3333
5.19	120
5.2	123.333
5.21	116.667
5.22	160
5.23	136.667
5.24	113.333
5.25	150
5.26	133.333
5.27	130
5.28	126.667
5.29	130
5.3	63.3333
5.31	96.6667
5.32	120
5.33	113.333
5.34	103.333
5.35	126.667
5.36	76.6667
5.37	130
5.38	143.333
5.39	120
5.4	150
5.41	86.6667
5.42	106.667
5.43	106.667
5.44	176.667
5.45	93.3333
5.46	106.667
5.47	123.333
5.48	116.667
5.49	136.667
5.5	123.333
5.51	93.3333
5.52	126.667
5.53	106.667
5.54	120
5.55	90
5.56	126.667
5.57	126.667
5.58	166.667
5.59	86.6667
5.6	90
5.61	126.667
5.62	120
5.63	103.333
5.64	106.667
5.65	103.333
5.66	76.6667
5.67	116.667
5.68	106.667
5.69	113.333
5.7	80
5.71	93.3333
5.72	106.667
5.73	96.6667
5.74	93.3333
5.75	116.667
5.76	73.3333
5.77	90
5.78	130
5.79	133.333
5.8	123.333
5.81	86.6667
5.82	126.667
5.83	66.6667
5.84	100
5.85	116.667
5.86	100
5.87	86.6667
5.88	110
5.89	90
5.9	136.667
5.91	93.3333
5.92	110
5.93	96.6667
5.94	86.6667
5.95	116.667
5.96	100
5.97	110
5.98	100
5.99	93.3333
6	83.3333
6.01	80
6.02	93.3333
6.03	96.6667
6.04	120
6.05	70
6.06	126.667
6.07	123.333
6.08	83.3333
6.09	86.6667
6.1	63.3333
6.11	83.3333
6.12	96.6667
6.13	100
6.14	116.667
6.15	113.333
6.16	103.333
6.17	126.667
6.18	110
6.19	90
6.2	83.3333
6.21	100
6.22	83.3333
6.23	90
6.24	93.3333
6.25	70
6.26	56.6667
6.27	93.3333
6.28	93.3333
6.29	76.6667
6.3	100
6.31	70
6.32	66.6667
6.33	83.3333
6.34	116.667
6.35	76.6667
6.36	70
6.37	86.6667
6.38	86.6667
6.39	110
6.4	73.3333
6.41	90
6.42	60
6.43	90
6.44	73.3333
6.45	70
6.46	83.3333
6.47	106.667
6.48	136.667
6.49	73.3333
6.5	63.3333
6.51	83.3333
6.52	126.667
6.53	73.3333
6.54	80
6.55	73.3333
6.56	46.6667
6.57	80
6.58	100
6.59	60
6.6	76.6667
6.61	66.6667
6.62	93.3333
6.63	96.6667
6.64	100
6.65	83.3333
6.66	83.3333
6.67	160
6.68	100
6.69	90
6.7	60
6.71	70
6.72	106.667
6.73	53.3333
6.74	133.333
6.75	90
6.76	120
6.77	73.3333
6.78	73.3333
6.79	70
6.8	73.3333
6.81	96.6667
6.82	73.3333
6.83	93.3333
6.84	56.6667
6.85	56.6667
6.86	120
6.87	80
6.88	66.6667
6.89	93.3333
6.9	83.3333
6.91	110
6.92	66.6667
6.93	90
6.94	66.6667
6.95	83.3333
6.96	60
6.97	80
6.98	96.6667
6.99	86.6667
7	56.6667
7.01	120
7.02	86.6667
7.03	83.3333
7.04	70
7.05	60
7.06	103.333
7.07	106.667
7.08	103.333
7.09	63.3333
7.1	83.3333
7.11	70
7.12	90
7.13	63.3333
7.14	66.6667
7.15	66.6667
7.16	106.667
7.17	83.3333
7.18	50
7.19	86.6667
7.2	70
7.21	70
7.22	63.3333
7.23	66.6667
7.24	60
7.25	73.3333
7.26	86.6667
7.27	86.6667
7.28	90
7.29	103.333
7.3	56.6667
7.31	80
7.32	80
7.33	76.6667
7.34	80
7.35	106.667
7.36	66.6667
7.37	110
7.38	96.6667
7.39	93.3333
7.4	63.3333
7.41	83.3333
7.42	86.6667
7.43	80
7.44	80
7.45	63.3333
7.46	76.6667
7.47	86.6667
7.48	66.6667
7.49	76.6667
7.5	73.3333
7.51	80
7.52	46.6667
7.53	86.6667
7.54	73.3333
7.55	90
7.56	86.6667
7.57	46.6667
7.58	46.6667
7.59	113.333
7.6	80
7.61	60
7.62	60
7.63	103.333
7.64	80
7.65	76.6667
7.66	83.3333
7.67	80
7.68	70
7.69	96.6667
7.7	70
7.71	66.6667
7.72	93.3333
7.73	63.3333
7.74	70
7.75	63.3333
7.76	70
7.77	66.6667
7.78	83.3333
7.79	63.3333
7.8	100
7.81	56.6667
7.82	73.3333
7.83	96.6667
7.84	106.667
7.85	83.3333
7.86	53.3333
7.87	70
7.88	43.3333
7.89	80
7.9	90
7.91	86.6667
7.92	70
7.93	73.3333
7.94	66.6667
7.95	90
7.96	56.6667
7.97	93.3333
7.98	53.3333
7.99	83.3333
8	70
8.01	43.3333
8.02	63.3333
8.03	46.6667
8.04	56.6667
8.05	66.6667
8.06	60
8.07	93.3333
8.08	66.6667
8.09	53.3333
8.1	53.3333
8.11	60
8.12	60
8.13	70
8.14	70
8.15	73.3333
8.16	93.3333
8.17	53.3333
8.18	56.6667
8.19	76.6667
8.2	63.3333
8.21	80
8.22	80
8.23	63.3333
8.24	86.6667
8.25	80
8.26	60
8.27	90
8.28	63.3333
8.29	90
8.3	106.667
8.31	96.6667
8.32	83.3333
8.33	73.3333
8.34	70
8.35	76.6667
8.36	86.6667
8.37	53.3333
8.38	60
8.39	73.3333
8.4	106.667
8.41	56.6667
8.42	100
8.43	76.6667
8.44	56.6667
8.45	86.6667
8.46	56.6667
8.47	80
8.48	73.3333
8.49	63.3333
8.5	100
8.51	66.6667
8.52	76.6667
8.53	76.6667
8.54	60
8.55	63.3333
8.56	70
8.57	70
8.58	70
8.59	80
8.6	56.6667
8.61	63.3333
8.62	56.6667
8.63	76.6667
8.64	106.667
8.65	83.3333
8.66	50
8.67	73.3333
8.68	70
8.69	73.3333
8.7	60
8.71	86.6667
8.72	56.6667
8.73	66.6667
8.74	73.3333
8.75	73.3333
8.76	66.6667
8.77	76.6667
8.78	50
8.79	83.3333
8.8	53.3333
8.81	76.6667
8.82	93.3333
8.83	63.3333
8.84	76.6667
8.85	50
8.86	86.6667
8.87	46.6667
8.88	90
8.89	56.6667
8.9	50
8.91	66.6667
8.92	66.6667
8.93	56.6667
8.94	60
8.95	70
8.96	76.6667
8.97	70
8.98	93.3333
8.99	53.3333
9	56.6667
9.01	93.3333
9.02	60
9.03	63.3333
9.04	70
9.05	63.3333
9.06	63.3333
9.07	36.6667
9.08	66.6667
9.09	80
9.1	73.3333
9.11	80
9.12	96.6667
9.13	83.3333
9.14	50
9.15	83.3333
9.16	50
9.17	86.6667
9.18	80
9.19	90
9.2	80
9.21	43.3333
9.22	83.3333
9.23	73.3333
9.24	66.6667
9.25	63.3333
9.26	56.6667
9.27	56.6667
9.28	80
9.29	60
9.3	46.6667
9.31	53.3333
9.32	53.3333
9.33	70
9.34	80
9.35	56.6667
9.36	86.6667
9.37	83.3333
9.38	66.6667
9.39	66.6667
9.4	63.3333
9.41	63.3333
9.42	73.3333
9.43	63.3333
9.44	66.6667
9.45	70
9.46	56.6667
9.47	106.667
9.48	83.3333
9.49	70
9.5	76.6667
9.51	83.3333
9.52	66.6667
9.53	83.3333
9.54	90
9.55	66.6667
9.56	60
9.57	70
9.58	86.6667
9.59	46.6667
9.6	60
9.61	66.6667
9.62	60
9.63	50
9.64	70
9.65	40
9.66	56.6667
9.67	46.6667
9.68	66.6667
9.69	73.3333
9.7	56.6667
9.71	86.6667
9.72	43.3333
9.73	46.6667
9.74	110
9.75	56.6667
9.76	63.3333
9.77	66.6667
9.78	76.6667
9.79	50
9.8	53.3333
9.81	70
9.82	80
9.83	43.3333
9.84	73.3333
9.85	93.3333
9.86	83.3333
9.87	70
9.88	70
9.89	83.3333
9.9	86.6667
9.91	63.3333
9.92	70
9.93	90
9.94	60
9.95	70
9.96	90
9.97	70
9.98	70
9.99	100
10	63.3333
10.01	80
10.02	63.3333
10.03	60
10.04	53.3333
10.05	53.3333
10.06	80
10.07	40
10.08	80
10.09	70
10.1	73.3333
10.11	63.3333
10.12	76.6667
10.13	76.6667
10.14	50
10.15	70
10.16	76.6667
10.17	56.6667
10.18	60
10.19	93.3333
10.2	63.3333
10.21	66.6667
10.22	83.3333
10.23	73.3333
10.24	60
10.25	83.3333
10.26	76.6667
10.27	83.3333
10.28	70
10.29	63.3333
10.3	100
10.31	93.3333
10.32	70
10.33	90
10.34	63.3333
10.35	73.3333
10.36	63.3333
10.37	63.3333
10.38	80
10.39	73.3333
10.4	56.6667
10.41	83.3333
10.42	53.3333
10.43	90
10.44	96.6667
10.45	80
10.46	76.6667
10.47	73.3333
10.48	53.3333
10.49	53.3333
10.5	70
10.51	86.6667
10.52	73.3333
10.53	83.3333
10.54	46.6667
10.55	40
10.56	63.3333
10.57	63.3333
10.58	80
10.59	73.3333
10.6	63.3333
10.61	53.3333
10.62	73.3333
10.63	90
10.64	100
10.65	56.6667
10.66	63.3333
10.67	60
10.68	60
10.69	60
10.7	76.6667
10.71	66.6667
10.72	73.3333
10.73	70
10.74	90
10.75	93.3333
10.76	66.6667
10.77	43.3333
10.78	53.3333
10.79	60
10.8	90
10.81	83.3333
10.82	100
10.83	76.6667
10.84	53.3333
10.85	53.3333
10.86	80
10.87	86.6667
10.88	50
10.89	76.6667
10.9	46.6667
10.91	46.6667
10.92	93.3333
10.93	60
10.94	63.3333
10.95	90
10.96	43.3333
10.97	53.3333
10.98	76.6667
10.99	86.6667
11	63.3333
11.01	93.3333
11.02	110
11.03	60
11.04	86.6667
11.05	50
11.06	86.6667
11.07	80
11.08	63.3333
11.09	80
11.1	73.3333
11.11	90
11.12	43.3333
11.13	46.6667
11.14	73.3333
11.15	83.3333
11.16	66.6667
11.17	56.6667
11.18	66.6667
11.19	70
11.2	93.3333
11.21	53.3333
11.22	70
11.23	36.6667
11.24	46.6667
11.25	86.6667
11.26	83.3333
11.27	83.3333
11.28	70
11.29	50
11.3	60
11.31	73.3333
11.32	83.3333
11.33	70
11.34	76.6667
11.35	60
11.36	40
11.37	83.3333
11.38	80
11.39	80
11.4	80
11.41	70
11.42	60
11.43	43.3333
11.44	70
11.45	80
11.46	46.6667
11.47	60
11.48	70
11.49	70
11.5	56.6667
11.51	60
11.52	56.6667
11.53	50
11.54	76.6667
11.55	63.3333
11.56	53.3333
11.57	70
11.58	80
11.59	63.3333
11.6	83.3333
11.61	53.3333
11.62	66.6667
11.63	73.3333
11.64	43.3333
11.65	93.3333
11.66	86.6667
11.67	40
11.68	56.6667
11.69	90
11.7	86.6667
11.71	83.3333
11.72	73.3333
11.73	73.3333
11.74	86.6667
11.75	80
11.76	100
11.77	60
11.78	70
11.79	56.6667
11.8	83.3333
11.81	56.6667
11.82	50
11.83	63.3333
11.84	80
11.85	86.6667
11.86	100
11.87	70
11.88	100
11.89	56.6667
11.9	66.6667
11.91	73.3333
11.92	63.3333
11.93	70
11.94	80
11.95	96.6667
11.96	73.3333
11.97	80
11.98	93.3333
11.99	76.6667
12	56.6667
12.01	60
12.02	86.6667
12.03	63.3333
12.04	90
12.05	86.6667
12.06	70
12.07	90
12.08	116.667
12.09	50
12.1	53.3333
12.11	100
12.12	83.3333
12.13	80
12.14	93.3333
12.15	56.6667
12.16	86.6667
12.17	63.3333
12.18	60
12.19	60
12.2	60
12.21	73.3333
12.22	73.3333
12.23	73.3333
12.24	70
12.25	60
12.26	50
12.27	66.6667
12.28	96.6667
12.29	63.3333
12.3	76.6667
12.31	46.6667
12.32	90
12.33	70
12.34	76.6667
12.35	76.6667
12.36	46.6667
12.37	70
12.38	56.6667
12.39	70
12.4	103.333
12.41	63.3333
12.42	86.6667
12.43	53.3333
12.44	73.3333
12.45	50
12.46	100
12.47	80
12.48	76.6667
12.49	83.3333
12.5	50
12.51	66.6667
12.52	60
12.53	76.6667
12.54	70
12.55	70
12.56	60
12.57	56.6667
12.58	70
12.59	63.3333
12.6	46.6667
12.61	70
12.62	90
12.63	103.333
12.64	96.6667
12.65	60
12.66	60
12.67	60
12.68	70
12.69	63.3333
12.7	63.3333
12.71	80
12.72	66.6667
12.73	60
12.74	86.6667
12.75	70
12.76	86.6667
12.77	46.6667
12.78	63.3333
12.79	40
12.8	90
12.81	80
12.82	86.6667
12.83	56.6667
12.84	56.6667
12.85	83.3333
12.86	93.3333
12.87	76.6667
12.88	80
12.89	63.3333
12.9	63.3333
12.91	76.6667
12.92	76.6667
12.93	83.3333
12.94	76.6667
12.95	100
12.96	50
12.97	86.6667
12.98	53.3333
12.99	60
13	70
13.01	86.6667
13.02	46.6667
13.03	86.6667
13.04	70
13.05	70
13.06	50
13.07	63.3333
13.08	66.6667
13.09	110
13.1	70
13.11	80
13.12	66.6667
13.13	76.6667
13.14	56.6667
13.15	80
13.16	46.6667
13.17	113.333
13.18	60
13.19	73.3333
13.2	56.6667
13.21	46.6667
13.22	60
13.23	56.6667
13.24	56.6667
13.25	90
13.26	86.6667
13.27	86.6667
13.28	73.3333
13.29	93.3333
13.3	83.3333
13.31	66.6667
13.32	76.6667
13.33	63.3333
13.34	96.6667
13.35	53.3333
13.36	70
13.37	106.667
13.38	83.3333
13.39	83.3333
13.4	83.3333
13.41	83.3333
13.42	60
13.43	96.6667
13.44	106.667
13.45	110
13.46	80
13.47	56.6667
13.48	73.3333
13.49	63.3333
13.5	60
13.51	93.3333
13.52	70
13.53	80
13.54	70
13.55	63.3333
13.56	56.6667
13.57	60
13.58	73.3333
13.59	86.6667
13.6	63.3333
13.61	63.3333
13.62	50
13.63	56.6667
13.64	63.3333
13.65	80
13.66	63.3333
13.67	73.3333
13.68	76.6667
13.69	60
13.7	50
13.71	60
13.72	50
13.73	90
13.74	36.6667
13.75	63.3333
13.76	70
13.77	90
13.78	113.333
13.79	80
13.8	80
13.81	73.3333
13.82	76.6667
13.83	76.6667
13.84	83.3333
13.85	56.6667
13.86	93.3333
13.87	66.6667
13.88	90
13.89	103.333
13.9	90
13.91	76.6667
13.92	100
13.93	80
13.94	93.3333
13.95	56.6667
13.96	80
13.97	63.3333
13.98	76.6667
13.99	80
14	100
14.01	90
14.02	100
14.03	36.6667
14.04	103.333
14.05	83.3333
14.06	93.3333
14.07	63.3333
14.08	96.6667
14.09	106.667
14.1	80
14.11	103.333
14.12	63.3333
14.13	93.3333
14.14	56.6667
14.15	86.6667
14.16	83.3333
14.17	70
14.18	96.6667
14.19	73.3333
14.2	76.6667
14.21	73.3333
14.22	73.3333
14.23	46.6667
14.24	96.6667
14.25	86.6667
14.26	106.667
14.27	66.6667
14.28	73.3333
14.29	96.6667
14.3	106.667
14.31	76.6667
14.32	66.6667
14.33	126.667
14.34	73.3333
14.35	66.6667
14.36	73.3333
14.37	103.333
14.38	63.3333
14.39	73.3333
14.4	76.6667
14.41	96.6667
14.42	73.3333
14.43	73.3333
14.44	96.6667
14.45	80
14.46	76.6667
14.47	86.6667
14.48	86.6667
14.49	83.3333
14.5	76.6667
14.51	86.6667
14.52	83.3333
14.53	80
14.54	70
14.55	96.6667
14.56	73.3333
14.57	86.6667
14.58	83.3333
14.59	103.333
14.6	86.6667
14.61	100
14.62	73.3333
14.63	66.6667
14.64	56.6667
14.65	100
14.66	40
14.67	60
14.68	76.6667
14.69	63.3333
14.7	90
14.71	96.6667
14.72	93.3333
14.73	96.6667
14.74	103.333
14.75	76.6667
14.76	80
14.77	103.333
14.78	96.6667
14.79	46.6667
14.8	93.3333
14.81	66.6667
14.82	120
14.83	90
14.84	53.3333
14.85	86.6667
14.86	83.3333
14.87	110
14.88	60
14.89	96.6667
14.9	90
14.91	70
14.92	73.3333
14.93	103.333
14.94	50
14.95	63.3333
14.96	70
14.97	96.6667
14.98	60
14.99	53.3333
15	73.3333
15.01	83.3333
15.02	93.3333
15.03	83.3333
15.04	56.6667
15.05	73.3333
15.06	110
15.07	60
15.08	90
15.09	63.3333
15.1	56.6667
15.11	60
15.12	123.333
15.13	86.6667
15.14	80
15.15	73.3333
15.16	83.3333
15.17	83.3333
15.18	100
15.19	110
15.2	66.6667
15.21	83.3333
15.22	80
15.23	70
15.24	100
15.25	83.3333
15.26	96.6667
15.27	80
15.28	103.333
15.29	83.3333
15.3	100
15.31	103.333
15.32	53.3333
15.33	93.3333
15.34	90
15.35	80
15.36	110
15.37	66.6667
15.38	100
15.39	66.6667
15.4	63.3333
15.41	90
15.42	103.333
15.43	93.3333
15.44	113.333
15.45	86.6667
15.46	90
15.47	70
15.48	140
15.49	63.3333
15.5	80
15.51	70
15.52	60
15.53	76.6667
15.54	100
15.55	83.3333
15.56	100
15.57	100
15.58	63.3333
15.59	93.3333
15.6	70
15.61	100
15.62	90
15.63	90
15.64	100
15.65	83.3333
15.66	73.3333
15.67	80
15.68	106.667
15.69	83.3333
15.7	66.6667
15.71	53.3333
15.72	96.6667
15.73	103.333
15.74	56.6667
15.75	76.6667
15.76	83.3333
15.77	120
15.78	93.3333
15.79	66.6667
15.8	96.6667
15.81	76.6667
15.82	50
15.83	110
15.84	70
15.85	106.667
15.86	70
15.87	93.3333
15.88	73.3333
15.89	110
15.9	83.3333
15.91	83.3333
15.92	70
15.93	76.6667
15.94	93.3333
15.95	60
15.96	83.3333
15.97	86.6667
15.98	103.333
15.99	83.3333
16	100
16.01	80
16.02	83.3333
16.03	76.6667
16.04	80
16.05	113.333
16.06	80
16.07	83.3333
16.08	113.333
16.09	73.3333
16.1	113.333
16.11	100
16.12	100
16.13	63.3333
16.14	110
16.15	80
16.16	53.3333
16.17	73.3333
16.18	83.3333
16.19	83.3333
16.2	86.6667
16.21	86.6667
16.22	113.333
16.23	96.6667
16.24	86.6667
16.25	113.333
16.26	83.3333
16.27	93.3333
16.28	103.333
16.29	100
16.3	93.3333
16.31	93.3333
16.32	76.6667
16.33	56.6667
16.34	126.667
16.35	103.333
16.36	116.667
16.37	93.3333
16.38	106.667
16.39	86.6667
16.4	123.333
16.41	80
16.42	86.6667
16.43	110
16.44	50
16.45	86.6667
16.46	86.6667
16.47	86.6667
16.48	90
16.49	83.3333
16.5	113.333
16.51	103.333
16.52	106.667
16.53	83.3333
16.54	106.667
16.55	103.333
16.56	96.6667
16.57	96.6667
16.58	103.333
16.59	83.3333
16.6	113.333
16.61	113.333
16.62	63.3333
16.63	96.6667
16.64	110
16.65	76.6667
16.66	96.6667
16.67	106.667
16.68	70
16.69	100
16.7	93.3333
16.71	100
16.72	96.6667
16.73	103.333
16.74	90
16.75	113.333
16.76	86.6667
16.77	106.667
16.78	90
16.79	93.3333
16.8	123.333
16.81	86.6667
16.82	90
16.83	113.333
16.84	70
16.85	96.6667
16.86	96.6667
16.87	110
16.88	126.667
16.89	90
16.9	113.333
16.91	73.3333
16.92	110
16.93	130
16.94	106.667
16.95	63.3333
16.96	86.6667
16.97	123.333
16.98	106.667
16.99	86.6667
17	100
17.01	106.667
17.02	116.667
17.03	76.6667
17.04	110
17.05	76.6667
17.06	90
17.07	113.333
17.08	106.667
17.09	130
17.1	120
17.11	90
17.12	86.6667
17.13	86.6667
17.14	100
17.15	80
17.16	103.333
17.17	130
17.18	76.6667
17.19	106.667
17.2	86.6667
17.21	93.3333
17.22	100
17.23	136.667
17.24	130
17.25	86.6667
17.26	113.333
17.27	83.3333
17.28	103.333
17.29	106.667
17.3	90
17.31	90
17.32	70
17.33	96.6667
17.34	150
17.35	136.667
17.36	120
17.37	96.6667
17.38	76.6667
17.39	123.333
17.4	113.333
17.41	96.6667
17.42	90
17.43	123.333
17.44	56.6667
17.45	106.667
17.46	96.6667
17.47	93.3333
17.48	93.3333
17.49	86.6667
17.5	76.6667
17.51	100
17.52	133.333
17.53	90
17.54	70
17.55	103.333
17.56	106.667
17.57	110
17.58	120
17.59	70
17.6	113.333
17.61	100
17.62	83.3333
17.63	93.3333
17.64	110
17.65	106.667
17.66	116.667
17.67	93.3333
17.68	93.3333
17.69	120
17.7	106.667
17.71	76.6667
17.72	100
17.73	90
17.74	86.6667
17.75	116.667
17.76	93.3333
17.77	73.3333
17.78	96.6667
17.79	110
17.8	140
17.81	106.667
17.82	133.333
17.83	130
17.84	86.6667
17.85	136.667
17.86	96.6667
17.87	86.6667
17.88	106.667
17.89	103.333
17.9	80
17.91	123.333
17.92	130
17.93	126.667
17.94	133.333
17.95	126.667
17.96	96.6667
17.97	90
17.98	120
17.99	116.667
18	113.333
18.01	126.667
18.02	90
18.03	116.667
18.04	103.333
18.05	113.333
18.06	120
18.07	120
18.08	153.333
18.09	133.333
18.1	103.333
18.11	173.333
18.12	150
18.13	106.667
18.14	90
18.15	163.333
18.16	136.667
18.17	93.3333
18.18	126.667
18.19	70
18.2	133.333
18.21	130
18.22	100
18.23	83.3333
18.24	120
18.25	113.333
18.26	120
18.27	93.3333
18.28	130
18.29	93.3333
18.3	96.6667
18.31	110
18.32	133.333
18.33	133.333
18.34	136.667
18.35	153.333
18.36	116.667
18.37	110
18.38	160
18.39	123.333
18.4	153.333
18.41	113.333
18.42	110
18.43	113.333
18.44	130
18.45	110
18.46	126.667
18.47	120
18.48	140
18.49	103.333
18.5	110
18.51	110
18.52	120
18.53	136.667
18.54	80
18.55	136.667
18.56	93.3333
18.57	123.333
18.58	120
18.59	223.333
18.6	110
18.61	110
18.62	103.333
18.63	103.333
18.64	123.333
18.65	156.667
18.66	146.667
18.67	113.333
18.68	153.333
18.69	126.667
18.7	136.667
18.71	120
18.72	120
18.73	150
18.74	170
18.75	160
18.76	133.333
18.77	133.333
18.78	116.667
18.79	130
18.8	130
18.81	116.667
18.82	120
18.83	110
18.84	123.333
18.85	120
18.86	133.333
18.87	136.667
18.88	156.667
18.89	120
18.9	143.333
18.91	126.667
18.92	123.333
18.93	113.333
18.94	110
18.95	133.333
18.96	130
18.97	153.333
18.98	133.333
18.99	136.667
19	136.667
19.01	126.667
19.02	140
19.03	123.333
19.04	116.667
19.05	146.667
19.06	146.667
19.07	103.333
19.08	176.667
19.09	133.333
19.1	123.333
19.11	130
19.12	93.3333
19.13	106.667
19.14	123.333
19.15	126.667
19.16	156.667
19.17	113.333
19.18	120
19.19	150
19.2	136.667
19.21	120
19.22	113.333
19.23	123.333
19.24	176.667
19.25	126.667
19.26	173.333
19.27	120
19.28	133.333
19.29	116.667
19.3	110
19.31	106.667
19.32	163.333
19.33	143.333
19.34	133.333
19.35	110
19.36	146.667
19.37	130
19.38	150
19.39	143.333
19.4	120
19.41	126.667
19.42	146.667
19.43	133.333
19.44	176.667
19.45	156.667
19.46	190
19.47	143.333
19.48	130
19.49	130
19.5	120
19.51	156.667
19.52	126.667
19.53	133.333
19.54	156.667
19.55	123.333
19.56	120
19.57	176.667
19.58	156.667
19.59	113.333
19.6	130
19.61	156.667
19.62	126.667
19.63	166.667
19.64	153.333
19.65	140
19.66	150
19.67	143.333
19.68	133.333
19.69	136.667
19.7	116.667
19.71	156.667
19.72	150
19.73	133.333
19.74	120
19.75	160
19.76	150
19.77	150
19.78	170
19.79	140
19.8	143.333
19.81	133.333
19.82	153.333
19.83	193.333
19.84	133.333
19.85	126.667
19.86	133.333
19.87	120
19.88	130
19.89	216.667
19.9	153.333
19.91	146.667
19.92	146.667
19.93	163.333
19.94	133.333
19.95	130
19.96	186.667
19.97	160
19.98	130
19.99	116.667
20	133.333
20.01	186.667
20.02	156.667
20.03	220
20.04	166.667
20.05	140
20.06	160
20.07	126.667
20.08	143.333
20.09	140
20.1	180
20.11	156.667
20.12	153.333
20.13	106.667
20.14	126.667
20.15	136.667
20.16	136.667
20.17	146.667
20.18	186.667
20.19	150
20.2	136.667
20.21	203.333
20.22	130
20.23	163.333
20.24	103.333
20.25	133.333
20.26	160
20.27	173.333
20.28	156.667
20.29	130
20.3	150
20.31	153.333
20.32	143.333
20.33	173.333
20.34	166.667
20.35	136.667
20.36	153.333
20.37	176.667
20.38	143.333
20.39	160
20.4	176.667
20.41	146.667
20.42	166.667
20.43	130
20.44	153.333
20.45	153.333
20.46	166.667
20.47	163.333
20.48	166.667
20.49	136.667
20.5	180
20.51	146.667
20.52	166.667
20.53	143.333
20.54	196.667
20.55	143.333
20.56	133.333
20.57	190
20.58	126.667
20.59	153.333
20.6	166.667
20.61	170
20.62	163.333
20.63	153.333
20.64	126.667
20.65	146.667
20.66	170
20.67	123.333
20.68	126.667
20.69	156.667
20.7	146.667
20.71	160
20.72	123.333
20.73	140
20.74	166.667
20.75	120
20.76	160
20.77	166.667
20.78	166.667
20.79	183.333
20.8	150
20.81	186.667
20.82	163.333
20.83	166.667
20.84	200
20.85	160
20.86	186.667
20.87	156.667
20.88	196.667
20.89	166.667
20.9	173.333
20.91	150
20.92	220
20.93	150
20.94	170
20.95	190
20.96	186.667
20.97	153.333
20.98	176.667
20.99	180
21	180
21.01	203.333
21.02	173.333
21.03	230
21.04	186.667
21.05	143.333
21.06	183.333
21.07	146.667
21.08	153.333
21.09	180
21.1	156.667
21.11	170
21.12	180
21.13	133.333
21.14	173.333
21.15	146.667
21.16	166.667
21.17	193.333
21.18	163.333
21.19	163.333
21.2	153.333
21.21	163.333
21.22	170
21.23	173.333
21.24	163.333
21.25	146.667
21.26	220
21.27	180
21.28	193.333
21.29	180
21.3	150
21.31	186.667
21.32	200
21.33	180
21.34	166.667
21.35	190
21.36	153.333
21.37	193.333
21.38	183.333
21.39	213.333
21.4	200
21.41	133.333
21.42	190
21.43	170
21.44	206.667
21.45	156.667
21.46	176.667
21.47	216.667
21.48	183.333
21.49	170
21.5	203.333
21.51	120
21.52	130
21.53	166.667
21.54	156.667
21.55	163.333
21.56	166.667
21.57	173.333
21.58	186.667
21.59	203.333
21.6	180
21.61	153.333
21.62	196.667
21.63	173.333
21.64	266.667
21.65	203.333
21.66	186.667
21.67	156.667
21.68	186.667
21.69	170
21.7	156.667
21.71	196.667
21.72	193.333
21.73	193.333
21.74	156.667
21.75	180
21.76	230
21.77	176.667
21.78	166.667
21.79	160
21.8	193.333
21.81	170
21.82	176.667
21.83	170
21.84	170
21.85	260
21.86	143.333
21.87	150
21.88	173.333
21.89	156.667
21.9	196.667
21.91	176.667
21.92	166.667
21.93	133.333
21.94	260
21.95	160
21.96	213.333
21.97	190
21.98	193.333
21.99	173.333
22	190
22.01	196.667
22.02	230
22.03	123.333
22.04	173.333
22.05	180
22.06	250
22.07	196.667
22.08	170
22.09	153.333
22.1	223.333
22.11	203.333
22.12	180
22.13	163.333
22.14	193.333
22.15	210
22.16	250
22.17	203.333
22.18	150
22.19	253.333
22.2	186.667
22.21	186.667
22.22	186.667
22.23	180
22.24	186.667
22.25	210
22.26	163.333
22.27	120
22.28	156.667
22.29	190
22.3	183.333
22.31	183.333
22.32	176.667
22.33	186.667
22.34	156.667
22.35	196.667
22.36	170
22.37	180
22.38	183.333
22.39	170
22.4	170
22.41	163.333
22.42	173.333
22.43	163.333
22.44	210
22.45	173.333
22.46	190
22.47	200
22.48	173.333
22.49	213.333
22.5	226.667
22.51	196.667
22.52	153.333
22.53	186.667
22.54	193.333
22.55	250
22.56	173.333
22.57	193.333
22.58	166.667
22.59	163.333
22.6	193.333
22.61	173.333
22.62	183.333
22.63	160
22.64	160
22.65	226.667
22.66	186.667
22.67	206.667
22.68	183.333
22.69	206.667
22.7	173.333
22.71	186.667
22.72	190
22.73	160
22.74	166.667
22.75	196.667
22.76	200
22.77	183.333
22.78	196.667
22.79	160
22.8	180
22.81	226.667
22.82	176.667
22.83	166.667
22.84	183.333
22.85	180
22.86	176.667
22.87	193.333
22.88	186.667
22.89	196.667
22.9	166.667
22.91	203.333
22.92	186.667
22.93	196.667
22.94	190
22.95	213.333
22.96	153.333
22.97	220
22.98	170
22.99	166.667
23	176.667
23.01	173.333
23.02	206.667
23.03	183.333
23.04	196.667
23.05	183.333
23.06	183.333
23.07	220
23.08	203.333
23.09	166.667
23.1	246.667
23.11	216.667
23.12	190
23.13	220
23.14	230
23.15	243.333
23.16	153.333
23.17	210
23.18	213.333
23.19	176.667
23.2	173.333
23.21	183.333
23.22	170
23.23	190
23.24	206.667
23.25	160
23.26	173.333
23.27	203.333
23.28	113.333
23.29	173.333
23.3	153.333
23.31	210
23.32	203.333
23.33	186.667
23.34	216.667
23.35	140
23.36	170
23.37	143.333
23.38	173.333
23.39	176.667
23.4	156.667
23.41	196.667
23.42	263.333
23.43	133.333
23.44	196.667
23.45	200
23.46	233.333
23.47	190
23.48	173.333
23.49	203.333
23.5	140
23.51	180
23.52	240
23.53	170
23.54	203.333
23.55	143.333
23.56	206.667
23.57	193.333
23.58	206.667
23.59	163.333
23.6	170
23.61	183.333
23.62	226.667
23.63	166.667
23.64	193.333
23.65	190
23.66	216.667
23.67	170
23.68	180
23.69	220
23.7	150
23.71	236.667
23.72	213.333
23.73	170
23.74	186.667
23.75	166.667
23.76	183.333
23.77	176.667
23.78	196.667
23.79	220
23.8	196.667
23.81	203.333
23.82	176.667
23.83	170
23.84	146.667
23.85	163.333
23.86	190
23.87	190
23.88	193.333
23.89	186.667
23.9	196.667
23.91	196.667
23.92	180
23.93	156.667
23.94	206.667
23.95	166.667
23.96	180
23.97	160
23.98	176.667
23.99	176.667
24	210
24.01	196.667
24.02	170
24.03	156.667
24.04	186.667
24.05	176.667
24.06	183.333
24.07	136.667
24.08	163.333
24.09	196.667
24.1	223.333
24.11	183.333
24.12	193.333
24.13	193.333
24.14	140
24.15	123.333
24.16	166.667
24.17	220
24.18	180
24.19	173.333
24.2	203.333
24.21	206.667
24.22	230
24.23	243.333
24.24	163.333
24.25	180
24.26	193.333
24.27	150
24.28	173.333
24.29	153.333
24.3	170
24.31	196.667
24.32	166.667
24.33	190
24.34	176.667
24.35	190
24.36	176.667
24.37	173.333
24.38	206.667
24.39	186.667
24.4	186.667
24.41	183.333
24.42	210
24.43	146.667
24.44	200
24.45	186.667
24.46	150
24.47	203.333
24.48	200
24.49	193.333
24.5	203.333
24.51	146.667
24.52	193.333
24.53	183.333
24.54	193.333
24.55	210
24.56	200
24.57	196.667
24.58	163.333
24.59	216.667
24.6	183.333
24.61	156.667
24.62	176.667
24.63	146.667
24.64	246.667
24.65	230
24.66	200
24.67	160
24.68	180
24.69	196.667
24.7	216.667
24.71	200
24.72	160
24.73	193.333
24.74	183.333
24.75	146.667
24.76	193.333
24.77	206.667
24.78	136.667
24.79	190
24.8	186.667
[truncated: 4,020 more rows]
